# Supplementary material for: Pasteurella multocida Serotype D Infection Induces Activation of the IL-17 Signaling Pathway in Goat Lymphocytes
Source: Microorganisms. 2024 Dec 18;12(12):2618. doi: 10.3390/microorganisms12122618 (PMC11678448; doi:10.3390/microorganisms12122618)
Supplement: Supplementary file 1 [file microorganisms-12-02618-s001.zip]

Archive with 1 entries (1 files):
- microorganisms-3341242-supplementary.pdf
